# Supplementary material for: Apex Predators Enhance Environmental Adaptation but Reduce Community Stability of Bacterioplankton in Crustacean Aquaculture Ponds
Source: Int J Mol Sci. 2022 Sep 15;23(18):10785. doi: 10.3390/ijms231810785 (PMC9506085; doi:10.3390/ijms231810785)
Supplement: Supplementary file 1 [file ijms-23-10785-s001.zip]

Archive with 1 entries (1 files):
- ijms-1921619-supplementary.pdf
